# Supplementary material for: Coexistence of the Band Filling Effect and Trap-State Filling in the Size-Dependent Photoluminescence Blue Shift of MAPbBr3 Nanoparticles
Source: Nanomaterials (Basel). 2024 Sep 25;14(19):1546. doi: 10.3390/nano14191546 (PMC11477630; doi:10.3390/nano14191546)
Supplement: Supplementary file 1 [file nanomaterials-14-01546-s001.zip]

Archive with 1 entries (1 files):
- nanomaterials-3187452-supplementary.pdf
